# Supplementary material for: Increased H3K9me3 and F-Actin Reorganization in the Rapid Adaptive Response to Hypergravity in Human T Lymphocytes
Source: Int J Mol Sci. 2023 Dec 7;24(24):17232. doi: 10.3390/ijms242417232 (PMC10743231; doi:10.3390/ijms242417232)
Supplement: Supplementary file 1 [file ijms-24-17232-s001.zip]

Archive with 1 entries (1 files):
- ijms-2721718-supplementary.pptx
